# Supplementary material for: Transcriptome and Gene Family Analyses Reveal the Physiological and Immune Regulatory Mechanisms of Channa maculata Larvae in Response to Nanoplastic-Induced Oxidative Stress
Source: Antioxidants (Basel). 2026 Jan 19;15(1):125. doi: 10.3390/antiox15010125 (PMC12838143; doi:10.3390/antiox15010125)
Supplement: Supplementary file 1 [file antioxidants-15-00125-s001.zip]

Archive with 1 entries (1 files):
- antioxidants-4041249-supplementary.pdf
